# Supplementary material for: BUB1 Promotes Gemcitabine Resistance in Pancreatic Cancer Cells by Inhibiting Ferroptosis
Source: Cancers (Basel). 2024 Apr 18;16(8):1540. doi: 10.3390/cancers16081540 (PMC11048608; doi:10.3390/cancers16081540)
Supplement: Supplementary file 1 [file cancers-16-01540-s001.zip]

Archive with 1 entries (1 files):
- cancers-2926397-supplementary.pdf
